# Supplementary material for: Effect of Particle Migration on the Stress Field in Microfluidic Flows of Blood Analog Fluids at High Reynolds Numbers
Source: Micromachines (Basel). 2023 Jul 25;14(8):1494. doi: 10.3390/mi14081494 (PMC10456677; doi:10.3390/mi14081494)
Supplement: Supplementary file 1 [file micromachines-14-01494-s001.zip]

Archive with 1 entries (1 files):
- micromachines-2514158-supplementary.pdf
